# Supplementary material for: Integrated Transcriptomic and Metabolomic Analysis of G. hirsutum and G. barbadense Responses to Verticillium Wilt Infection
Source: Int J Mol Sci. 2024 Dec 24;26(1):28. doi: 10.3390/ijms26010028 (PMC11720156; doi:10.3390/ijms26010028)
Supplement: Supplementary file 1 [file ijms-26-00028-s001.zip]

Archive with 1 entries (1 files):
- ijms-3324562-supplementary.pdf
